# Supplementary material for: Randomised Controlled Trial of a Customised Text Messaging and Activity Monitor Program for Lifestyle Improvement after Gestational Diabetes
Source: Nutrients. 2024 Mar 13;16(6):820. doi: 10.3390/nu16060820 (PMC10974605; doi:10.3390/nu16060820)
Supplement: Supplementary file 1 [file nutrients-16-00820-s001.zip]

Archive with 1 entries (1 files):
- nutrients-2822815-supplementary.pdf
